# Supplementary material for: Valorization of Urban Street Tree Pruning Residues in Biorefineries by Steam Refining: Conversion Into Fibers, Emulsifiers, and Biogas
Source: Front Chem. 2021 Nov 15;9:779609. doi: 10.3389/fchem.2021.779609 (PMC8634610; doi:10.3389/fchem.2021.779609)
Supplement: Supplementary file 2 [file DataSheet1.xlsx]

## Sheet: Raw material
	Desired tree type mix
	Linden	Oak	Maple
	0.4	0.37	0.23
	Composition macro components [%]
	Component	𝑥̅	𝑠
	Leaves	0.161508	0.00915569
	Wood chips	0.337155	0.0146241
	Bark	0.166319	0.00555917
	Twigs	0.137351	0.00929114
	Seeds	0.009058	0.00091006
	Other	0.188572	0.0203562
	Dry matter content raw material
	Component	𝑥̅	𝑠
	Leaves	0.484872	0.0100614
	Wood chips	0.649859	0.00886324
	Bark	0.572506	0.0166308
	Twigs	0.538199	0.0377204
	Seeds	0.394147	0.00672879
	Fines	0.544551	0.0121919
	Chemical composition raw material
	Component	𝑥̅	𝑠
	Ash	0.041552	0.000641209
	Extractives	0.079436	0.00123801
	Acid Insoluble Residue	0.228024	0.0010854
	Acid Soluble Residue	0.020976	0.000576286
	Glucose	0.316946	0.00362702
	Xylose	0.120104	0.00207825
	Other Carbohydrates	0.049731	0.00108819
		Elemental composition
		Water	SD	TS	SD	VS	SD	Ash	SD	N	SD	C	SD	H	SD	S	SD
		[%FM]	[%]	[%FM]	[%]	[%TS]	[%]	[%TS]	[%]	[%TS]	[%]	[%TS]	[%]	[%TS]	[%]	[%TS]	[%]
	Leaves	0.515128	0.0100614	0.484872	0.0100614	0.94555	0.000381243	0.0544499	0.000381243	0.020911	0.00131617	0.483334	0.00175935	0.0612368	0.000905537	0.00124045	0.000108494
	Wood chips	0.350141	0.00886324	0.649859	0.00886324	0.990018	0.000152477	0.00998151	0.000152477	0.002249	9.24175e-05	0.486028	0.00300671	0.0605276	0.00177811	0.00094435	0.000393824
	Bark	0.427494	0.0166308	0.572506	0.0166308	0.929226	0.00135126	0.0707743	0.00135126	0.007184	9.81071e-05	0.463533	0.00376679	0.0571289	0.000599347	0.00054495	2.86605e-05
	Twigs	0.461801	0.0377204	0.538199	0.0377204	0.955284	0.000364028	0.0447159	0.000364028	0.006879	0.000368707	0.475391	0.00204029	0.0587083	0.000819378	0.00095335	0.000419319
	Fruit	0.605853	0.00672879	0.394147	0.00672879	0.95058	8.00565e-05	0.0494197	8.00565e-05	0.0156173	5.65685e-05	0.470195	0.00124129	0.0549003	0.00112149	0.00148559	0.000268719
	Other	0.455449	0.0121919	0.544551	0.0121919	0.92714	0	0.07286	0	0.012164	0	0.48114	0	0.06008	0	0.0014669	0

## Sheet: Pre-Treatment
	Sieving Material Flow Transfer Coefficients
		Component	Average of total	SD	Average of fraction	Aggregated average (=TC)	SD
	Coarse reject	Leaves	0.066213	0.024704	0.31157	0.212514	0.0372313
		Wood chips	0.070566	0.020519	0.332053
		Bark	0.024126	0.0144376	0.113527
		Twigs	0.038183	0.00812301	0.179673
		Other	0.012453	0.00894307	0.0585985
		Fruit	0.000973	0.000671193	0.00457852
	Accept	Leaves	0.095295	0.0172407	0.147849	0.644543	0.034215
		Wood chips	0.266589	0.0219782	0.413609
		Bark	0.142216	0.0115856	0.220646
		Twigs	0.099168	0.0129805	0.153858
		Other	0.03319	0.00929532	0.0514938
		Fruit	0.008085	0.00112346	0.0125438
	Fine reject	Leaves	0	0	0	0.142929	0.026697
		Wood chips	0	0	0
		Bark	0	0	0
		Twigs	0	0	0
		Other	0.142929	0.026697	1
		Fruit	0	0	0
	Total reject	Leaves	0.066213	0.024704	0.186283	0.355443	0.0458138
		Wood chips	0.070566	0.020519	0.19853
		Bark	0.024126	0.0144376	0.0678759
		Twigs	0.038183	0.00812301	0.107424
		Other	0.155382	0.0281551	0.43715
		Fruit	0.000973	0.000671193	0.00273743
	Elemental Composition of sieving output
		Coarse reject	Accept	fine reject	total reject
	N	0.0100979	0.00748766	0.012164	0.0102836
	C	0.480365	0.478579	0.48114	0.48011
	H	0.0599839	0.059509	0.060783	0.0602707
	S	0.00102598	0.000935084	0.0014669	0.00125305
	Washing
		TC	SD
	Accept	0.978297	0.00446207
	Reject	0.02174	0.00422785
	Total pre-treatment
		TC DM	TC Carbon
	Coarse reject	0.212514	0.212957
	Substrate	0.630554	0.62952
	Total fine reject	0.156941	0.157522

## Sheet: Steam Refining
		Steam refining
		Severity	Fiber yield	Liquor yield	Total yield	pH	Furfural	5-HMF
	Summer	2.47	0.8377	0.1648	1.0025	6.8	5e-06	2e-05
		2.77	0.8674	0.1712	1.0386	6.4	1.3e-05	2.8e-05
		3.07	0.8432	0.2012	1.0444	5.5	3.8e-05	6.1e-05
		3.36	0.771	0.2453	1.0163	5.5	9e-05	0.000179
		3.66	0.7312	0.2802	1.0113	4.9	0.000228	0.00042
		3.95	0.6593	0.3041	0.9634	4.5	0.000813	0.001328
	Winter	2.47	0.9025	0.1169	1.0193	6.2	2.2e-05	1.3e-05
		2.77	0.8962	0.106	1.0052	5.7	1.3e-05	1.2e-05
		3.07	0.8375	0.1362	0.9737	4.9	4.1e-05	3.9e-05
		3.36	0.8179	0.1834	1.0013	4.9	0.000107	0.000174
		3.66	0.7565	0.2281	0.9846	4.6	0.000292	0.000415
		3.95	0.6689	0.2588	0.9278	4.4	0.000827	0.001511
		Elemental Compositions (at severety factor 3.7)
			Fibers	Liquor
		N	0.00695	0.0072
		C	0.505	0.412
		H	0.0611	0.0583
		S	0.001	0.00355
		Transfer coefficients
			TC DM	TC Carbon
		Fibers	0.7312	0.769281
		Liquor	0.2688	0.230719

## Sheet: Purification
	Solids removed at severity factor 3.7
		Centrifuge	Filter
	Winter	0.11	0.114
	Summer	0.131	0.145
	Elemental Compositions
		Summer soluble	Summer insoluble	Winter soluble	Winter insoluble
	N	0.00835	0.0185	0.00735	0.0145
	C	0.432	0.527	0.427	0.485
	H	0.0561	0.0588	0.0562	0.052
	S	0.00309	0.001	0.00264	0.00238
	Transfer coefficients
		TC DM	TC Carbon
	Summer soluble	0.855	0.828579
	Summer insoluble	0.145	0.171421
	Composition of soluble and insoluble fraction of centrifuged liquor (treatment severity of 3.7)
		Summer soluble	Summer insoluble	Winter soluble	Winter insoluble
	Glucose	0.158	0.077	0.145	0.071
	Xylose	0.239	0.06	0.271	0.082
	Mannose	0.02	0.007	0.021	0.01
	Galactose	0.044	0.013	0.041	0.014
	Arabinose	0.031	0.008	0.029	0.009
	Rhamnose	0.016	0.004	0.016	0.004
	∑	0.508	0.169	0.522	0.189
	Residue	0.007	0.543	0	0.448

## Sheet: AD & Composting
	Anaerobic digestion assumptions
	Fine reject & Washing reject			Insoluble fraction
	BMP	296	ml CH₄/g VS	The insoluble fraction consists mostly of wood particles that where not disintegrated during steam refining. The assumption is that these will not yield any biogas in the digestion process.
	CH₄ density	0.72	kg/m³
	CO₂ density	1.98	kg/m³
	CH₄ volume fraction	0.67	m³ CH₄/m³ biogas
	CH₄ weight fraction	0.424723	kg CH₄/kg biogas
	CH₄ volume	0.274433	m³ CH₄/g TS
	CO₂ volume	0.135169	m³ CO₂/g TS
	TC Methane	0.197592	kg CH₄/kg TS	TC Methane	0	kg CH₄/kg TS
	TC CO₂	0.267634	kg CO₂/kg TS	TC CO₂	0	kg CO₂/kg TS
	TC Digestate	0.534774	kg/kg TS	TC Digestate	1	kg/kg TS
	Composting Assumptions
	Degradation Cellulose	0.5
	Degradation Hemicellulose	0.7
	Material flows	Fraction	Fraction	VS	Carbohydrates	Cellulose	Hemicellulose	Carbon (C)
	Anaerobic digestion	% of total biorefinery input DM	% of AD input DM	% of DM	% of DM	% of DM	% of DM	% of DM
	Fine rejects sieving	0.142929	0.78741	0.92714	0.486781	0.316946	0.169835	0.48114
	Washing reject	0.0140124	0.0771955	0.92714	0.486781	0.316946	0.169835	0.48114
	Insoluble fraction	0.0245765	0.135394	0.91	0.169	0.077	0.092	0.527
	Biogas mixed substrate	0.181518	1	0.924819	0.443755	0.284459	0.159297	0.487349
	Biogas digestate	0.108505	0.597763	0.522582	0.0415181	0.0266142	0.0149039	0.495366
	Biogas	0.0730132	0.402237					0.475436
	Composting	Mg	% of composting input DM	% of DM	% of DM	% of DM	% of DM	% of DM
	Biogas digestate	0.108505	0.338001	0.522582	0.0415181	0.0266142	0.0149039	0.495366
	Coarse rejects	0.212514	0.661999	0.959156	0.486781	0.316946	0.169835	0.480365
	Composting substrate	0.321019	1	0.811594	0.336282	0.218814	0.117468	0.485435
	Composting substrate ajusted	0.321019	1	0.811594	0.336282	0.218814	0.117468	0.485435
	Compost adjusted	0.2595	0.808366	0.766929	0.178938	0.135343	0.0435947	0.505689
	Transfer coefficients of total substrate mix
		TC DM	TC Carbon
	Biogas	0.185298	0.182176
	Compost	0.658577	0.688683
	Exhaust	0.156125	0.12914
